# Supplementary material for: Combined cellular and proteomics approach suggests differential processing of a native and a foreign vibrio in the sponge Halicondria panicea
Source: mBio. 2025 Jun 27;16(8):e01474-25. doi: 10.1128/mbio.01474-25 (PMC12345144; doi:10.1128/mbio.01474-25)
Supplement: Table S1 — Flow cytometry estimates. [file mbio.01474-25-s0004.xlsx]

## Sheet: Table_S1
Table S1. Filtration of Vibrio isolalates by H. panicea based on water sample analysis with flow cytometry. Sponges were incubated for 30 min and 60 min with two TAMRA-stained Vibrio isolates (native Hal281 extracted from H. panicea and foreign NJ1 extracted from Nematostella vectensis). Incubations with unfiltered seawater (without a sponge) were used as controls. The data presented was correcte…
Incubation time	Treatment	Sample type	Sample ID	Sampling time (min)
				0	2	7	14	22	30	45	60
30 min	Hal281	Seawater	SW5	79888.9	78888.9	152889	100889	109889	102889
			SW6	79888.9	82888.9	121889	92888.9	106889	119889
			SW7	79888.9	82888.9	101889	115889	112889	168889
			SW8	79888.9	95888.9	122889	153889	110889	131889
			Average		85138.9	124889	115889	110139	130889
			S.D.		7410.58	21023.8	27067.8	2500	27988.1
		Sponge	HP9	79888.9	95888.9	107889	104889	93888.9	84888.9
			HP10	79888.9	81888.9	123889	116889	134889	105889
			HP11	79888.9	90888.9	102889	87888.9	128889	90888.9
			HP12	79888.9	86888.9	152889	133889	105889	138889
			HP13	79888.9	85888.9	115889	123889	98888.9	106889
			Average		88288.9	120689	113489	112489	105489
			S.D.		5319.77	19690.1	17784.8	18338.5	20947.6
	NJ1	Seawater	SW13	76666.7	70666.7	58666.7	88666.7	80666.7	81666.7
			SW14	76666.7	59666.7	22666.7	16666.7	14666.7	31666.7
			SW15	76666.7	77666.7	75666.7	82666.7	103667	75666.7
			SW16	76666.7	76666.7	78666.7	97666.7	86666.7	85666.7
			Average		71166.7	58916.7	71416.7	71416.7	68666.7
			S.D.		8266.4	25721.3	37016.9	39067.2	25006.7
		Sponge	HP19	76666.7	90666.7	97666.7	95666.7	104667	117667
			HP20	76666.7	73666.7	90666.7	68666.7	98666.7	95666.7
			HP21	76666.7	84666.7	96666.7	91666.7	110667	139667
			HP22	76666.7	73666.7	81666.7	93666.7	85666.7	85666.7
			HP23	76666.7	83666.7	69666.7	291667	99666.7	78666.7
			Average		81266.7	87266.7	128267	99866.7	103467
			S.D.		7436.4	11717.5	91993.5	9257.43	25024
60 min	Hal281	Seawater	SW9	59111.1	94111.1	59111.1	49111.1	86111.1	75111.1	73111.1	67111.1
			SW10	59111.1	73111.1	60111.1	62111.1	62111.1	72111.1	72111.1	54111.1
			SW11	59111.1	66111.1	61111.1	85111.1	68111.1	96111.1	64111.1	64111.1
			SW12	59111.1	59111.1	59111.1	54111.1	52111.1	93111.1	64111.1	67111.1
			Average		73111.1	59861.1	62611.1	67111.1	84111.1	68361.1	63111.1
			S.D.		15121.7	957.427	15926.9	14282.9	12247.4	4924.43	6164.41
		Sponge	HP9	59111.1	50111.1	42111.1	69111.1	31111.1	31111.1	29111.1	33111.1
			HP10	59111.1	48111.1	54111.1	48111.1	52111.1	85111.1	52111.1	77111.1
			HP11	59111.1	50111.1	41111.1	63111.1	75111.1	36111.1	37111.1	60111.1
			HP12	59111.1	51111.1	43111.1	49111.1	44111.1	50111.1	91111.1	57111.1
			HP13	59111.1	44111.1	46111.1	30111.1	40111.1	41111.1	46111.1	40111.1
			Average		48711.1	45311.1	51911.1	48511.1	48711.1	51111.1	53511.1
			S.D.		2792.85	5263.08	15155.9	16682.3	21524.4	24010.4	17386.8
	NJ1	Seawater	SW17	48777.8	42777.8	69777.8	85777.8	82777.8	61777.8	93777.8	69777.8
			SW18	48777.8	79777.8	79777.8	98777.8	67777.8	71777.8	69777.8	102778
			SW19	48777.8	73777.8	73777.8	92777.8	67777.8	57777.8	64777.8	55777.8
			SW20	48777.8	71777.8	88777.8	58777.8	72777.8	74777.8	71777.8	71777.8
			Average		67027.8	78027.8	84027.8	72777.8	66527.8	75027.8	75027.8
			S.D.		16520.2	8261.36	17651.7	7071.07	8057.09	12842	19822.1
		Sponge	HP19	48777.8	53777.8	62777.8	58777.8	50777.8	63777.8	69777.8	49777.8
			HP20	48777.8	42777.8	51777.8	42777.8	47777.8	39777.8	57777.8	45777.8
			HP21	48777.8	40777.8	53777.8	51777.8	61777.8	47777.8	67777.8	52777.8
			HP22	48777.8	41777.8	62777.8	62777.8	55777.8	44777.8	71777.8	51777.8
			HP23	48777.8	52777.8	63777.8	58777.8	72777.8	76777.8	133778	82777.8
			Average		46377.8	58977.8	54977.8	57777.8	54577.8	80177.8	56577.8
			S.D.		6348.23	5718.39	7886.7	9924.72	15319.9	30443.4	14889.6
