# Supplementary material for: Combined cellular and proteomics approach suggests differential processing of a native and a foreign vibrio in the sponge Halicondria panicea
Source: mBio. 2025 Jun 27;16(8):e01474-25. doi: 10.1128/mbio.01474-25 (PMC12345144; doi:10.1128/mbio.01474-25)
Supplement: Table S2 — FACS quantification of phagocytic sponge cells of H. panicea individuals used during the phagocytic assays. [file mbio.01474-25-s0005.xlsx]

## Sheet: Table_S2
	Table S2. FACS quantification of phagocytic sponge cells of H. panicea individuals used during the phagocytic assays. Sponges were incubated for 30 min and 60 min with two TAMRA-stained Vibrio isolates (native Hal281 extracted from H. panicea and foreign NJ1 extracted from Nematostella vectensis). The sponge (host) cell suspension from each individual was run in the FACS five times (i.e., 5 techn…
Incubation time	Treatment	Individual	Average bulk sponge cells	Average non-phagocytic cells	Average phagocytic cells	Average % of phagocytic cells	Average % of phagocytic cells corrected
30 min	Control	1	138495	127154	11340.8	8.18389
		2	136851	127899	8952.8	6.53742
		3	154754	142433	12321.4	7.95944
		4	147789	135004	12785	8.64809
		Average	144472	133122	11350	7.83221
		S.D.	8377.24	7144.71	1707.78	0.909579
	Hal281	9	47070.2	28327.6	18742.6	39.8323	32.0001
		10	58679.2	38884	19795.2	33.7276	25.8954
		11	60606.4	37679.8	22926.6	37.8184	29.9861
		12	57830.2	37954.2	19876	34.3682	26.536
		13	60808.6	37699.6	23109	37.9909	30.1587
		Average	56998.9	36109	20889.9	36.7475	28.9153
		S.D.	5692.57	4377.58	1994.36	2.59757	2.59757
	NJ1	19	123676	82628	41048.2	33.1883	25.3561
		20	129318	86022.8	43295.4	33.4775	25.6453
		21	139210	121456	17753.2	12.7456	4.91343
		22	140808	82288.2	58519.8	41.5557	33.7235
		23	146082	93577	52505	35.9474	28.1152
		Average	135819	93194.5	42624.3	31.3829	23.5507
		S.D.	9102.52	16438.6	15586.9	10.9466	10.9466
60 min	Control	5	150715	139497	11218.8	7.4398
		6	152863	143047	9815.6	6.4209
		7	142588	128681	13907.2	9.74566
		8	116544	109153	7391.4	6.34228
		Average	140677	130094	10583.3	7.48716
		S.D.	16686.4	15239.5	2722.12	1.58648
	Hal281	14	150081	73471.6	76609.4	51.0388	43.5516
		15	129143	67565.2	61577.4	47.6702	40.183
		16	160810	87883.4	72927	45.3428	37.8557
		17	154087	90390.6	63696.6	41.3372	33.8501
		18	143979	81525	62454.2	43.3656	35.8784
		Average	147620	80167.2	67452.9	45.7509	38.2638
		S.D.	12005.6	9611.75	6845.17	3.77432	3.77432
	NJ1	24	130352	69963.4	60388.2	46.3282	38.841
		25	162501	87562.4	74938.6	46.1232	38.6361
		26	158318	130699	27618.2	17.4381	9.95091
		27	131748	82263.2	49484.4	37.5563	30.0691
		28	144975	94886.6	50088.4	34.543	27.0559
		Average	145579	93075	52503.6	36.3978	28.9106
		S.D.	14766.3	22914.6	17318.5	11.8052	11.8052
