# Supplementary material for: Combined cellular and proteomics approach suggests differential processing of a native and a foreign vibrio in the sponge Halicondria panicea
Source: mBio. 2025 Jun 27;16(8):e01474-25. doi: 10.1128/mbio.01474-25 (PMC12345144; doi:10.1128/mbio.01474-25)
Supplement: Table S3 — Fluorescent microscopy counts of sponge phagocytic cells and number of Vibrio cells observed H. panicea individuals. [file mbio.01474-25-s0006.xlsx]

## Sheet: Table_S3
Table S3. Fluorescent microscopy counts of sponge phagocytic cells and number of Vibrio cells observed H. panicea individuals incubated with a native (Hal 281) and a foreign (NJ 1) Vibrio isolate for 30 min and 60 min.
Bacteria treatment	Incubation time	Individual	No. of Vibrio cells per phagocytic cell	No. of Phagocytic cell type					% of Phagocytic cell type
				Flag (3-6 µm)	No Flag (3-6 µm)	Medium (7 to 10 µm)	Big (> 10 µm)	Total sponge cells	Flag (3-6 µm)	No Flag (3-6 µm)	Medium (7 to 10 µm)	Big (> 10 µm)	Total sponge cells
Hal 281	30 min	9	1 Vibrio	7	3	0	0	10	23.3333	10	0	0	33.3333
			2 Vibrio	6	6	0	0	12	20	20	0	0	40
			3-5 Vibrio	3	4	0	0	7	10	13.3333	0	0	23.3333
			> 5 Vibrio	0	0	1	0	1	0	0	3.33333	0	3.33333
			Total sponge cells	16	13	1	0	30	53.3333	43.3333	3.33333	0	100
		11	1 Vibrio	4	2	0	1	7	13.3333	6.66667	0	3.33333	23.3333
			2 Vibrio	6	4	1	0	11	20	13.3333	3.33333	0	36.6667
			3-5 Vibrio	8	1	2	0	11	26.6667	3.33333	6.66667	0	36.6667
			> 5 Vibrio	0	0	0	1	1	0	0	0	3.33333	3.33333
			Total sponge cells	18	7	3	2	30	60	23.3333	10	6.66667	100
		13	1 Vibrio	1	6	0	2	9	3.33333	20	0	6.66667	30
			2 Vibrio	7	3	1	0	11	23.3333	10	3.33333	0	36.6667
			3-5 Vibrio	6	2	0	0	8	20	6.66667	0	0	26.6667
			> 5 Vibrio	0	0	0	2	2	0	0	0	6.66667	6.66667
			Total sponge cells	14	11	1	4	30	46.6667	36.6667	3.33333	13.3333	100
			Average total sponge cells	16	10.3333	1.66667	2		53.3333	34.4444	5.55556	6.66667
	60 min	14	1 Vibrio	2	2	4	0	8	6.66667	6.66667	13.3333	0	26.6667
			2 Vibrio	5	3	2	0	10	16.6667	10	6.66667	0	33.3333
			3-5 Vibrio	5	2	2	0	9	16.6667	6.66667	6.66667	0	30
			> 5 Vibrio	1	0	2	0	3	3.33333	0	6.66667	0	10
			Total sponge cells	13	7	10	0	30	43.3333	23.3333	33.3333	0	100
		15	1 Vibrio	3	3	0	0	6	10	10	0	0	20
			2 Vibrio	3	4	0	0	7	10	13.3333	0	0	23.3333
			3-5 Vibrio	3	4	2	0	9	10	13.3333	6.66667	0	30
			> 5 Vibrio	5	1	1	1	8	16.6667	3.33333	3.33333	3.33333	26.6667
			Total sponge cells	14	12	3	1	30	46.6667	40	10	3.33333	100
		16	1 Vibrio	5	2	4	1	12	16.6667	6.66667	13.3333	3.33333	40
			2 Vibrio	6	3	1		10	20	10	3.33333	0	33.3333
			3-5 Vibrio	6	2	0	0	8	20	6.66667	0	0	26.6667
			> 5 Vibrio	0	0	0	0	0	0	0	0	0	0
			Total sponge cells	17	7	5	1	30	56.6667	23.3333	16.6667	3.33333	100
			Average total sponge cells	14.6667	8.66667	6	0.666667		48.8889	28.8889	20	2.22222
NJ 1	30 min	19	1 Vibrio	4	11	1	0	16	13.3333	36.6667	3.33333	0	53.3333
			2 Vibrio	4	2	0	0	6	13.3333	6.66667	0	0	20
			3-5 Vibrio	3	4	0	0	7	10	13.3333	0	0	23.3333
			> 5 Vibrio	1	0	0	0	1	3.33333	0	0	0	3.33333
			Total sponge cells	12	17	1	0	30	40	56.6667	3.33333	0	100
		20	1 Vibrio	8	2	0	0	10	26.6667	6.66667	0	0	33.3333
			2 Vibrio	4	5	0	0	9	13.3333	16.6667	0	0	30
			3-5 Vibrio	5	5	0	0	10	16.6667	16.6667	0	0	33.3333
			> 5 Vibrio	1	0	0	0	1	3.33333	0	0	0	3.33333
			Total sponge cells	18	12	0	0	30	60	40	0	0	100
		23	1 Vibrio	8	2	2	0	12	26.6667	6.66667	6.66667	0	40
			2 Vibrio	4	2	0	0	6	13.3333	6.66667	0	0	20
			3-5 Vibrio	8	3	1	0	12	26.6667	10	3.33333	0	40
			> 5 Vibrio	0	0	0	0	0	0	0	0	0	0
			Total sponge cells	20	7	3	0	30	66.6667	23.3333	10	0	100
			Average total sponge cells	16.6667	12	1.33333	0		55.5556	40	4.44444	0
	60 min	24	1 Vibrio	5	2	1	0	8	16.6667	6.66667	3.33333	0	26.6667
			2 Vibrio	1	1	0	0	2	3.33333	3.33333	0	0	6.66667
			3-5 Vibrio	10	5	3	0	18	33.3333	16.6667	10	0	60
			> 5 Vibrio	0	0	1	1	2	0	0	3.33333	3.33333	6.66667
			Total sponge cells	16	8	5	1	30	53.3333	26.6667	16.6667	3.33333	100
		25	1 Vibrio	5	0	2	1	8	16.6667	0	6.66667	3.33333	26.6667
			2 Vibrio	5	4	1	0	10	16.6667	13.3333	3.33333	0	33.3333
			3-5 Vibrio	8	1	1	0	10	26.6667	3.33333	3.33333	0	33.3333
			> 5 Vibrio	1	0	1	0	2	3.33333	0	3.33333	0	6.66667
			Total sponge cells	19	5	5	1	30	63.3333	16.6667	16.6667	3.33333	100
		28	1 Vibrio	8	4	3	0	15	26.6667	13.3333	10	0	50
			2 Vibrio	1	1	0	0	2	3.33333	3.33333	0	0	6.66667
			3-5 Vibrio	9	1	0	0	10	30	3.33333	0	0	33.3333
			> 5 Vibrio	2		1	0	3	6.66667	0	3.33333	0	10
			Total sponge cells	20	6	4	0	30	66.6667	20	13.3333	0	100
			Average total sponge cells	18.3333	6.33333	4.66667	0.666667		61.1111	21.1111	15.5556	2.22222
