# Supplementary material for: Combined cellular and proteomics approach suggests differential processing of a native and a foreign vibrio in the sponge Halicondria panicea
Source: mBio. 2025 Jun 27;16(8):e01474-25. doi: 10.1128/mbio.01474-25 (PMC12345144; doi:10.1128/mbio.01474-25)
Supplement: Table S4 — Permanova test of microscopy cell counts. [file mbio.01474-25-s0007.xlsx]

## Sheet: Table_S4
Table S4. PERMANOVA test on the A) distribution of sponge phagocytic cell types, B) the distribution of Vibrio cells incorporated per sponge phagocytic cell, and C) the distribution of Vibrio cells incorporated over the different types of sponge phagocytic cells after 30 min and 60 min incubations of H. panicea individuals with a native (Hal 281) and a foreign (NJ 1) Vibrio isolate.
A) Cell types
	Df	Sum of Sqs	R2	F	Pr (> F)
Time	1	0.006481	0.02215	0.2491	0.879
Vibrio_Treatment	1	0.075185	0.25696	2.8897	0.030*
Time:Vibrio_Treatment	1	0.002778	0.00949	0.1068	0.933
Residual	8	0.208148	0.71139
Total	11	0.292593	1
B) No. of Vibrio cells
	Df	Sum of Sqs	R2	F	Pr (> F)
Time	1	0.09478	0.2445	7.9894	0.002**
Vibrio_Treatment	1	0.1049	0.27062	8.8427	0.003**
Time:Vibrio_Treatment	1	0.09305	0.24005	7.8437	0.003**
Residual	8	0.09491	0.24483
Total	11	0.38765	1
C) Cell types and No. of Vibrio cells
	Df	Sum of Sqs	R2	F	Pr (> F)
Time	1	0.08991	0.12154	1.5918	0.138
Vibrio_Treatment	1	0.14028	0.18964	2.4836	0.025*
Time:Vibrio_Treatment	1	0.05769	0.07798	1.0213	0.444
Residual	8	0.45185	0.61084
Total	11	0.73972	1
